# Supplementary material for: Invasive Streptococcus suis isolated in Spain contain a highly promiscuous and dynamic resistome
Source: Front Cell Infect Microbiol. 2024 Jan 22;13:1329632. doi: 10.3389/fcimb.2023.1329632 (PMC10839070; doi:10.3389/fcimb.2023.1329632)
Supplement: Supplementary Table 1 — S. suis isolates used in this study and the MIC values for 18 antibiotics. The geographic origin, ST, serotype, and host is indicated. [file Table_1.xlsx]

## Sheet: Hoja1
								Spectinomycin		Amoxicillin		Ampicillin		Cefquinome		Ceftiofur		Penicillin G		Florfenicol		Enrofloxacin		Marbofloxacin		Clindamycin		Lincomycin		Erythromycin		Tilmicosin		Tylosin		Tiamulin		Sulfamethoxazole / Trimethoprim		Doxycycline		Tetracycline
Isolate	ST	eBG	CC	Serotype	AACC	Age of pig	Year of isolation	MIC value (mg/L)1	Phenotype1	MIC value (mg/L)2	Phenotype2	MIC value (mg/L)3	Phenotype3	MIC value (mg/L)4	Phenotype4	MIC value (mg/L)5	Phenotype5	MIC value (mg/L)6	Phenotype6	MIC value (mg/L)7	Phenotype7	MIC value (mg/L)8	Phenotype8	MIC value (mg/L)9	Phenotype9	MIC value (mg/L)10	Phenotype10	MIC value (mg/L)11	Phenotype11	MIC value (mg/L)12	Phenotype12	MIC value (mg/L)13	Phenotype13	MIC value (mg/L)14	Phenotype14	MIC value (mg/L)15	Phenotype15	MIC value (mg/L)16	Phenotype16	MIC value (mg/L)17	Phenotype17	MIC value (mg/L)18	Phenotype18
Ss_02	1	1	1	14	Aragon	Transition pig (3-10 weeks old)	2019	<=8	S	<=0,06	S	<=0,06	S	<=0,06	S	0.12	S	<=0,06	S	2	S	0.5	S	1	R	>16	R	>16	R	>2	R	>64	R	>32	R	2	S	0.12	S	>16	R	>8	R
Ss_03	1649	Singleton	Singleton	9	Aragon	Transition pig (3-10 weeks old)	2019	16	S	<=0,06	S	<=0,06	S	0.12	S	1	S	0.25	S	2	S	1	R	1	R	>16	R	>16	R	>2	R	>64	R	>32	R	>64	R	1	S	>16	R	>8	R
Ss_04	123	5	123	9	Aragon	Non-defined	2019	<=8	S	0.5	S	0.25	S	1	S	1	S	1	R	2	S	0.5	S	1	R	>16	R	>16	R	>2	R	>64	R	>32	R	2	S	>4	R	>16	R	>8	R
Ss_05	1	1	1	2	Aragon	Transition pig (3-10 weeks old)	2020	16	S	<=0,06	S	<=0,06	S	<=0,06	S	0.12	S	<=0,06	S	2	S	1	R	1	R	<=0,25	S	8	R	<=0,25	S	8	S	32	S	2	S	<=0,06	S	8	R	>8	R
Ss_08	24	3	24	7	Cataluña	Transition pig (3-10 weeks old)	2019	32	S	<=0,06	S	<=0,06	S	<=0,06	S	0.12	S	<=0,06	S	2	S	<=0,12	S	0.5	S	>16	R	>16	R	>2	R	>64	R	>32	R	<=0,5	S	2	S	>16	R	>8	R
Ss_09	94	5	94	4	Cataluña	Transition pig (3-10 weeks old)	2020	16	S	<=0,06	S	<=0,06	S	0.12	S	0.25	S	0.5	R	2	S	2	R	4	R	>16	R	>16	R	>2	R	>64	R	>32	R	2	S	0.5	S	>16	R	>8	R
Ss_10	3	1	1	1	Cataluña	Transition pig (3-10 weeks old)	2018	<=8	S	<=0,06	S	<=0,06	S	<=0,06	S	0.25	S	<=0,06	S	1	S	0.5	S	2	R	>16	R	>16	R	>2	R	>64	R	>32	R	<=0,5	S	>4	R	>16	R	>8	R
Ss_11	198	2	16	8	Cataluña	Transition pig (3-10 weeks old)	2018	16	S	<=0,06	S	<=0,06	S	<=0,06	S	0.25	S	<=0,06	S	2	S	0.25	S	0.5	S	>16	R	>16	R	>2	R	>64	R	>32	R	2	S	0.25	S	8	R	>8	R
Ss_13	3	1	1	1/2	Cataluña	Transition pig (3-10 weeks old)	2019	16	S	<=0,06	S	<=0,06	S	<=0,06	S	0.12	S	<=0,06	S	2	S	0.5	S	1	R	>16	R	>16	R	>2	R	>64	R	>32	R	2	S	>4	R	>16	R	>8	R
Ss_15	1650	5	123	9	Castilla y Leon	Transition pig (3-10 weeks old)	2019	16	S	0.5	S	0.25	S	1	S	1	S	1	R	2	S	0.5	S	1	R	>16	R	>16	R	>2	R	>64	R	>32	R	2	S	>4	R	>16	R	>8	R
Ss_16	1621	5	94	4	Castilla y Leon	Non-defined	2019	16	S	<=0,06	S	<=0,06	S	0.12	S	0.5	S	0.12	S	2	S	0.5	S	1	R	>16	R	>16	R	>2	R	>64	R	>32	R	2	S	>4	R	>16	R	>8	R
Ss_17	1651	Singleton	Singleton	3	Castilla La Mancha	Transition pig (3-10 weeks old)	2019	16	S	<=0,06	S	<=0,06	S	<=0,06	S	0.25	S	<=0,06	S	2	S	0.5	S	1	R	>16	R	>16	R	>2	R	>64	R	>32	R	1	S	0.5	S	>16	R	>8	R
Ss_18	1652	5	123	9	Castilla La Mancha	Transition pig (3-10 weeks old)	2018	32	S	<=0,06	S	<=0,06	S	<=0,06	S	<=0,06	S	<=0,06	S	2	S	0.5	S	1	R	>16	R	>16	R	>2	R	>64	R	>32	R	2	S	1	S	>16	R	>8	R
Ss_20	29	4	29	7	Extremadura	Transition pig (3-10 weeks old)	2019	16	S	<=0,06	S	<=0,06	S	<=0,06	S	0.12	S	<=0,06	S	2	S	0.25	S	0.5	S	>16	R	>16	R	>2	R	>64	R	>32	R	1	S	<=0,06	S	>16	R	>8	R
Ss_21	1	1	1	1/2	Navarra	Transition pig (3-10 weeks old)	2020	16	S	<=0,06	S	<=0,06	S	<=0,06	S	0.12	S	<=0,06	S	2	S	0.25	S	1	R	<=0,25	S	2	R	<=0,25	S	16	S	2	S	2	S	0.5	S	8	R	>8	R
Ss_22	1	1	1	14	Pais Vasco	Transition pig (3-10 weeks old)	2019	<=8	S	<=0,06	S	<=0,06	S	<=0,06	S	0.12	S	<=0,06	S	2	S	0.25	S	1	R	>16	R	>16	R	>2	R	>64	R	>32	R	1	S	0.12	S	>16	R	>8	R
Ss_24	949	Singleton	Singleton	NT	Andalucia	Transition pig (3-10 weeks old)	2005	16	S	<=0,06	S	<=0,06	S	<=0,06	S	0.12	S	<=0,06	S	2	S	<=0,12	S	1	R	<=0,25	S	<=0,25	S	<=0,25	S	16	S	2	S	<=0,5	S	<=0,06	S	<=0,12	S	1	S
Ss_25	1552	1	1	1	Valencia	Transition pig (3-10 weeks old)	2019	<=8	S	0.12	S	<=0,06	S	<=0,06	S	0.12	S	<=0,06	S	2	S	0.5	S	1	R	8	R	>16	R	>2	R	>64	R	>32	R	2	S	0.12	S	8	R	>8	R
Ss_26	1	1	1	1	Murcia	Transition pig (3-10 weeks old)	2019	<=8	S	<=0,06	S	<=0,06	S	<=0,06	S	0.12	S	<=0,06	S	2	S	1	R	1	R	>16	R	>16	R	>2	R	>64	R	>32	R	1	S	0.5	S	>16	R	>8	R
Ss_27	1	1	1	1	Castilla La Mancha	Transition pig (3-10 weeks old)	2019	16	S	0.12	S	<=0,06	S	<=0,06	S	0.12	S	<=0,06	S	2	S	0.5	S	1	R	>16	R	>16	R	>2	R	>64	R	>32	R	2	S	0.12	S	>16	R	>8	R
Ss_28	1552	1	1	1	Castilla y Leon	Transition pig (3-10 weeks old)	2015	16	S	<=0,06	S	<=0,06	S	<=0,06	S	0.12	S	<=0,06	S	2	S	0.5	S	1	R	>16	R	>16	R	>2	R	>64	R	>32	R	2	S	0.12	S	>16	R	>8	R
Ss_31	1	1	1	1	Cataluña	Transition pig (3-10 weeks old)	2018	>64	R	<=0,06	S	<=0,06	S	<=0,06	S	0.12	S	<=0,06	S	2	S	0.5	S	1	R	<=0,25	S	8	R	>2	R	>64	R	>32	R	1	S	0.12	S	8	R	>8	R
Ss_34	94	5	94	4	Cataluña	Transition pig (3-10 weeks old)	2018	<=8	s	<=0,06	S	<=0,06	S	<=0,06	S	0.5	S	0.25	S	2	s	1	R	1	R	>16	R	>16	R	>2	R	>64	R	>32	R	2	S	1	S	>16	R	>8	R
Ss_35	1623	4	29	7	Cataluña	Transition pig (3-10 weeks old)	2018	16	S	<=0,06	S	<=0,06	S	<=0,06	S	0.12	S	<=0,06	S	2	s	0.5	S	0.5	S	>16	R	>16	R	>2	R	>64	R	>32	R	2	S	0.25	S	>16	R	>8	R
Ss_37	1	1	1	1	Murcia	Transition pig (3-10 weeks old)	2019	<=8	S	<=0,06	S	<=0,06	S	<=0,06	S	0.12	S	<=0,06	S	2	S	1	R	1	R	>16	R	>16	R	>2	R	>64	R	>32	R	<=0,5	S	0.12	S	>16	R	>8	R
Ss_38	1	1	1	2	Castilla La Mancha	Transition pig (3-10 weeks old)	2019	16	S	<=0,06	S	<=0,06	S	<=0,06	S	0.25	S	<=0,06	S	2	S	1	R	1	R	>16	R	>16	R	>2	R	>64	R	>32	R	2	S	0.12	S	>16	R	>8	R
Ss_41	1	1	1	1	Cataluña	Transition pig (3-10 weeks old)	2017	16	S	<=0,06	S	<=0,06	S	<=0,06	S	0.12	S	<=0,06	S	2	S	1	R	1	R	<=0,25	S	1	R	<=0,25	S	8	S	<=1	S	4	s	0.12	S	<=0,12	S	1	S
Ss_44	1	1	1	2	Castilla y Leon	Transition pig (3-10 weeks old)	2018	64	S	<=0,06	S	<=0,06	S	<=0,06	S	0.25	S	<=0,06	S	2	S	1	R	1	R	>16	R	>16	R	>2	R	>64	R	>32	R	1	S	0.12	S	>16	R	>8	R
Ss_45	3	1	1	2	Cataluña	Transition pig (3-10 weeks old)	2018	16	S	0.12	S	0.25	S	<=0,06	S	0.5	S	0.5	R	2	S	0.25	S	1	R	>16	R	>16	R	>2	R	>64	R	>32	R	2	S	>4	R	>16	R	>8	R
Ss_46	17	Singleton	20	4	Murcia	Transition pig (3-10 weeks old)	2019	16	S	<=0,06	S	<=0,06	S	<=0,06	S	0.25	S	<=0,06	S	2	S	0.5	S	0.5	S	>16	R	>16	R	>2	R	>64	R	>32	R	>64	R	<=0,06	S	8	R	>8	R
Ss_47	1624	Singleton	Singleton	NT	Valencia	Transition pig (3-10 weeks old)	2018	>64	R	0.5	S	2	I	1	S	1	S	2	R	1	S	0.5	S	1	R	8	R	>16	R	<=0,25	S	8	S	<=1	S	>64	R	<=0,06	S	>16	R	>8	R
Ss_48	1625	Singleton	Singleton	9	Valencia	Transition pig (3-10 weeks old)	2018	>64	R	0.12	S	0.12	S	0.12	S	1	S	4	R	2	S	0.25	S	1	R	4	R	>16	R	<=0,25	S	8	S	<=1	S	>64	R	0.25	S	>16	R	>8	R
Ss_49	1	1	1	1	Murcia	Transition pig (3-10 weeks old)	2019	16	S	<=0,06	S	<=0,06	S	<=0,06	S	0.12	S	<=0,06	S	2	S	0.5	S	1	R	>16	R	>16	R	>2	R	>64	R	>32	R	1	S	0.5	S	8	R	>8	R
Ss_50	123	5	123	9	Galicia	Transition pig (3-10 weeks old)	2018	32	S	<=0,06	S	<=0,06	S	0.12	S	0.25	S	1	R	2	S	0.5	S	1	R	>16	R	>16	R	>2	R	>64	R	>32	R	2	S	2	S	>16	R	>8	R
Ss_51	1626	Singleton	Singleton	9	Castilla y Leon	Transition pig (3-10 weeks old)	2014	16	S	0.25	S	<=0,06	S	0.12	S	1	S	1	R	2	S	0.25	S	0.5	S	8	R	>16	R	<=0,25	S	<=4	S	<=1	S	>64	R	<=0,06	S	8	R	>8	R
Ss_52	1627	Singleton	Singleton	NT	Cataluña	Transition pig (3-10 weeks old)	2017	16	S	<=0,06	S	<=0,06	S	<=0,06	S	0.12	S	0.12	S	1	S	0.25	S	0.5	S	>16	R	>16	R	>2	R	>64	R	>32	R	8	R	>4	R	8	R	>8	R
Ss_53	1628	6	1628/1633	NT	Cataluña	Transition pig (3-10 weeks old)	2018	<=8	S	<=0,06	S	0.12	S	<=0,06	S	0.25	S	0.12	S	2	S	<=0,12	S	0.5	S	>16	R	>16	R	>2	R	>64	R	>32	R	16	R	>4	R	>16	R	>8	R
Ss_54	3	1	1	1	Cataluña	Transition pig (3-10 weeks old)	2019	16	S	<=0,06	S	<=0,06	S	<=0,06	S	0.12	S	<=0,06	S	2	S	1	R	1	R	>16	R	>16	R	>2	R	>64	R	>32	R	2	S	>4	R	>16	R	>8	R
Ss_55	1629	Singleton	28	2	Aragon	Transition pig (3-10 weeks old)	2019	16	S	<=0,06	S	<=0,06	S	<=0,06	S	0.12	S	<=0,06	S	2	S	0.5	S	1	R	>16	R	>16	R	>2	R	>64	R	>32	R	4	s	>4	R	8	R	>8	R
Ss_56	1	1	1	2	Valencia	Transition pig (3-10 weeks old)	2019	16	S	<=0,06	S	<=0,06	S	<=0,06	S	0.12	S	<=0,06	S	2	S	1	R	1	R	<=0,25	S	4	R	<=0,25	S	16	S	<=1	S	4	s	0.12	S	>16	R	>8	R
Ss_60	1622	5	123	9	Cataluña	Transition pig (3-10 weeks old)	2019	32	S	<=0,06	S	<=0,06	S	<=0,06	S	0.25	S	0.5	R	2	S	0.5	S	1	R	>16	R	>16	R	>2	R	>64	R	>32	R	2	S	2	S	>16	R	>8	R
Ss_61	123	5	123	9	Cataluña	Transition pig (3-10 weeks old)	2018	16	S	<=0,06	S	<=0,06	S	<=0,06	S	0.25	S	0.5	R	>8	R	0.5	S	1	R	>16	R	>16	R	>2	R	>64	R	>32	R	2	S	2	S	>16	R	>8	R
Ss_62	29	4	29	7	Cataluña	Transition pig (3-10 weeks old)	2018	32	S	0.12	S	<=0,06	S	<=0,06	S	0.12	S	<=0,06	S	2	s	0.25	S	0.5	S	>16	R	>16	R	>2	R	>64	R	>32	R	2	S	<=0,06	S	>16	R	>8	R
Ss_64	1	1	1	1	Murcia	Suckling pigs (0-3 weeks old)	2018	<=8	S	<=0,06	S	<=0,06	S	<=0,06	S	0.12	S	<=0,06	S	2	S	0.5	S	1	R	>16	R	>16	R	>2	R	>64	R	>32	R	1	S	<=0,06	S	>16	R	>8	R
Ss_66	1	1	1	1/2	Castilla La Mancha	Suckling pigs (0-3 weeks old)	2018	32	S	<=0,06	S	<=0,06	S	<=0,06	S	0.12	S	<=0,06	S	2	S	0.5	S	1	R	>16	R	>16	R	2	R	>64	R	>32	R	1	S	<=0,06	S	>16	R	>8	R
Ss_68	1630	1	Singleton	1	Cataluña	Transition pig (3-10 weeks old)	2019	64	S	<=0,06	S	<=0,06	S	<=0,06	S	0.12	S	<=0,06	S	2	S	0.5	S	1	R	<=0,25	S	1	R	<=0,25	S	16	S	<=1	S	<=0,5	S	>4	R	<=0,12	S	1	S
Ss_69	29	4	29	7	Cataluña	Transition pig (3-10 weeks old)	2018	64	S	<=0,06	S	<=0,06	S	<=0,06	S	0.12	S	<=0,06	S	2	S	0.25	S	0.5	S	>16	R	>16	R	>2	R	>64	R	>32	R	1	S	0.12	S	>16	R	>8	R
Ss_70	1653	Singleton	Singleton	NT	Aragon	Transition pig (3-10 weeks old)	2017	>64	R	0.25	S	0.12	S	0.25	S	2	S	0.5	R	2	S	0.5	S	2	R	>16	R	>16	R	>2	R	>64	R	>32	R	>64	R	>4	R	>16	R	>8	R
Ss_71	94	5	94	4	Murcia	Transition pig (3-10 weeks old)	2018	16	S	<=0,06	S	<=0,06	S	<=0,06	S	<=0,06	S	<=0,06	S	2	S	0.25	S	1	R	>16	R	>16	R	>2	R	>64	R	>32	R	<=0,5	S	0.25	S	>16	R	>8	R
Ss_72	1	1	1	2	Madrid	Transition pig (3-10 weeks old)	2019	16	s	<=0,06	S	<=0,06	S	<=0,06	S	0.25	S	<=0,06	S	2	S	0.25	S	1	R	>16	R	>16	R	>2	R	64	R	>32	R	2	S	<=0,06	S	8	R	>8	R
Ss_73	141	1	1	1	Castilla La Mancha	Transition pig (3-10 weeks old)	2019	64	S	<=0,06	S	<=0,06	S	<=0,06	S	0.12	S	<=0,06	S	2	S	1	R	1	R	>16	R	>16	R	>2	R	>64	R	>32	R	1	S	0.12	S	>16	R	>8	R
Ss_77	123	5	123	9	Cantabria	Transition pig (3-10 weeks old)	2020	32	S	0.12	S	<=0,06	S	<=0,06	S	0.25	S	0.5	R	2	S	0.5	S	0.5	S	>16	R	>16	R	>2	R	>64	R	>32	R	2	S	1	S	8	R	>8	R
Ss_79	1	1	1	1	Murcia	Transition pig (3-10 weeks old)	2019	<=8	S	<=0,06	S	<=0,06	S	<=0,06	S	0.12	S	<=0,06	S	2	S	0.5	S	1	R	>16	R	>16	R	>2	R	>64	R	>32	R	1	S	0.5	S	8	R	>8	R
Ss_80	1	1	1	1	Castilla La Mancha	Transition pig (3-10 weeks old)	2018	16	S	<=0,06	S	<=0,06	S	<=0,06	S	0.12	S	<=0,06	S	2	S	1	R	1	R	>16	R	>16	R	<=0,25	s	>64	R	32	S	2	S	<=0,06	S	8	R	>8	R
Ss_81	1	1	1	1/2	Cataluña	Suckling pigs (0-3 weeks old)	2017	32	S	<=0,06	S	<=0,06	S	<=0,06	S	0.12	S	<=0,06	S	2	S	0.5	S	1	R	>16	R	>16	R	>2	R	>64	R	>32	R	2	S	0.12	S	8	R	>8	R
Ss_82	3	1	1	2	Cataluña	Transition pig (3-10 weeks old)	2019	32	S	<=0,06	S	<=0,06	S	<=0,06	S	0.12	S	<=0,06	S	2	S	0.5	S	1	R	>16	R	>16	R	>2	R	>64	R	>32	R	1	S	>4	R	8	R	>8	R
Ss_84	123	5	123	9	Cataluña	Transition pig (3-10 weeks old)	2019	16	S	<=0,06	S	<=0,06	S	<=0,06	S	0.5	S	0.5	R	2	S	<=0,12	S	1	R	>16	R	>16	R	>2	R	>64	R	>32	R	1	S	2	S	8	R	>8	R
Ss_85	123	5	123	9	Aragon	Transition pig (3-10 weeks old)	2019	32	S	0.12	S	0.12	S	0.12	S	1	S	1	R	2	S	1	R	1	R	>16	R	>16	R	>2	R	>64	R	>32	R	16	R	>4	R	>16	R	>8	R
Ss_86	123	5	123	9	Aragon	Non-defined	2019	64	S	0.12	S	0.25	S	0.12	S	1	S	1	R	2	S	0.5	S	1	R	>16	R	>16	R	>2	R	>64	R	>32	R	32	R	>4	R	>16	R	>8	R
Ss_87	123	5	123	9	Aragon	Non-defined	2019	16	S	0.12	S	<=0,06	S	0.12	S	1	S	1	R	2	S	0.5	S	1	R	>16	R	>16	R	>2	R	>64	R	>32	R	16	R	>4	R	>16	R	>8	R
Ss_88	29	4	29	7	Aragon	Non-defined	2019	16	S	<=0,06	S	<=0,06	S	<=0,06	S	0.5	S	<=0,06	S	2	S	0.5	S	0.5	S	>16	R	>16	R	>2	R	>64	R	>32	R	1	S	<=0,06	S	>16	R	>8	R
Ss_89	1	1	1	1	Aragon	Transition pig (3-10 weeks old)	2020	16	S	<=0,06	S	<=0,06	S	<=0,06	S	0.12	S	<=0,06	S	1	S	0.5	S	1	R	>16	R	16	R	>2	R	>64	R	>32	R	1	S	0.12	S	<=0,12	S	<=0,5	S
Ss_92	29	4	29	7	Aragon	Suckling pigs (0-3 weeks old)	2019	16	S	<=0,06	S	<=0,06	S	<=0,06	S	0.12	S	<=0,06	S	2	S	0.5	S	1	R	>16	R	>16	R	>2	R	>64	R	>32	R	2	S	<=0,06	S	>16	R	>8	R
Ss_93	29	4	29	7	Aragon	Non-defined	2020	32	S	<=0,06	S	<=0,06	S	<=0,06	S	0.25	S	<=0,06	S	2	s	0.5	S	0.5	S	>16	R	>16	R	>2	R	>64	R	>32	R	<=0,5	S	<=0,06	S	>16	R	>8	R
Ss_97	29	4	29	7	Aragon	Transition pig (3-10 weeks old)	2020	16	S	<=0,06	S	<=0,06	S	<=0,06	S	0.12	S	<=0,06	S	2	S	0.5	S	1	R	>16	R	>16	R	>2	R	>64	R	>32	R	2	S	<=0,06	S	>16	R	>8	R
Ss_99	1631	1	1	1	Aragon	Transition pig (3-10 weeks old)	2019	>64	R	<=0,06	S	<=0,06	S	<=0,06	S	0.12	S	<=0,06	S	2	S	1	R	1	R	>16	R	>16	R	>2	R	>64	R	>32	R	1	S	0.12	S	8	R	>8	R
Ss_100	123	5	123	9	Aragon	Transition pig (3-10 weeks old)	2019	16	S	0.5	S	0.25	S	1	S	1	S	1	R	2	S	0.5	S	1	R	>16	R	>16	R	>2	R	>64	R	>32	R	2	S	2	S	>16	R	>8	R
Ss_101	1632	5	123	9	Aragon	Transition pig (3-10 weeks old)	2018	16	S	0.5	S	0.25	S	1	S	1	S	0.5	R	2	S	0.5	S	1	R	>16	R	>16	R	>2	R	>64	R	>32	R	1	S	1	S	>16	R	>8	R
Ss_102	1633	6	1628/1633	NT	Castilla y Leon	Suckling pigs (0-3 weeks old)	2018	<=8	S	0.12	S	0.12	S	0.12	S	1	S	2	R	2	S	0.5	S	1	R	>16	R	>16	R	>2	R	>64	R	>32	R	16	R	2	S	>16	R	>8	R
Ss_104	1634	Singleton	Singleton	NT	Castilla y Leon	Suckling pigs (0-3 weeks old)	2020	<=8	S	1	I	4	R	4	R	4	R	8	R	2	S	0.5	S	0.5	S	>16	R	>16	R	>2	R	>64	R	>32	R	64	R	4	R	>16	R	>8	R
Ss_105	1	1	1	1/2	Castilla y Leon	Suckling pigs (0-3 weeks old)	2020	16	S	<=0,06	S	<=0,06	S	<=0,06	S	0.12	S	<=0,06	S	2	S	1	R	1	R	>16	R	>16	R	>2	R	>64	R	>32	R	1	S	0.12	S	>16	R	>8	R
Ss_106	123	5	123	9	Castilla y Leon	Transition pig (3-10 weeks old)	2018	<=8	S	0.12	S	<=0,06	S	0.12	S	0.5	S	0.5	R	2	S	0.5	S	1	R	>16	R	>16	R	>2	R	>64	R	>32	R	2	S	>4	R	>16	R	>8	R
Ss_107	1654	Singleton	Singleton	NT	Castilla y Leon	Fattening	2019	>64	R	0.12	S	0.12	S	0.12	S	2	S	1	R	2	S	0.25	S	0.5	S	>16	R	>16	R	>2	R	>64	R	>32	R	32	R	>4	R	>16	R	>8	R
Ss_108	29	4	29	7	Castilla y Leon	Transition pig (3-10 weeks old)	2019	<=8	S	<=0,06	S	<=0,06	S	<=0,06	S	0.25	S	<=0,06	S	2	S	0.5	S	0.5	S	<=0,25	S	<=0,25	S	<=0,25	S	8	S	<=1	S	2	S	<=0,06	S	>16	R	8	R
Ss_109	16	2	16	9	Castilla y Leon	Transition pig (3-10 weeks old)	2018	<=8	S	<=0,06	S	<=0,06	S	<=0,06	S	0.25	S	0.12	S	2	S	0.25	S	0.5	S	>16	R	>16	R	>2	R	>64	R	>32	R	2	S	4	R	8	R	>8	R
Ss_110	123	5	123	9	Andalucia	Transition pig (3-10 weeks old)	2019	32	S	0.12	S	<=0,06	S	0.12	S	1	S	1	R	2	S	0.5	S	0.5	S	>16	R	>16	R	>2	R	>64	R	>32	R	1	S	0.25	S	>16	R	>8	R
Ss_114	1635	Singleton	Singleton	NT	Andalucia	Suckling pigs (0-3 weeks old)	2019	<=8	S	<=0,06	S	<=0,06	S	0.12	S	1	S	0.12	S	2	S	0.5	S	0.5	S	>16	R	>16	R	>2	R	>64	R	>32	R	8	R	>4	R	>16	R	>8	R
Ss_115	1636	Singleton	Singleton	NT	Galicia	Non-defined	2020	32	S	0.12	S	0.12	S	0.12	S	0.5	S	<=0,06	s	1	S	<=0,12	S	1	R	>16	R	>16	R	2	R	>64	R	>32	R	<=0,5	S	0.5	S	8	R	>8	R
Ss_116	29	4	29	7	Andalucia	Transition pig (3-10 weeks old)	2020	16	S	<=0,06	S	<=0,06	S	<=0,06	S	0.25	S	<=0,06	S	2	S	0.5	S	1	R	<=0,25	S	2	R	<=0,25	S	8	S	<=1	S	2	S	<=0,06	S	>16	R	>8	R
Ss_117	123	5	123	9	Andalucia	Non-defined	2020	16	S	<=0,06	S	<=0,06	S	<=0,06	S	0.25	S	0.25	S	2	S	0.5	S	1	R	>16	R	>16	R	>2	R	>64	R	>32	R	<=0,5	S	2	S	8	R	>8	R
Ss_121	1	1	1	1	Aragon	Non-defined	2019	<=8	S	<=0,06	S	<=0,06	S	<=0,06	S	0.12	S	<=0,06	S	2	S	0.5	S	1	R	>16	R	>16	R	>2	R	>64	R	>32	R	1	S	<=0,06	S	8	R	>8	R
Ss_122	1	1	1	1	Aragon	Non-defined	2019	<=8	S	<=0,06	S	<=0,06	S	<=0,06	S	0.12	S	<=0,06	S	2	S	1	R	1	R	>16	R	>16	R	>2	R	>64	R	>32	R	1	S	0.12	S	>16	R	>8	R
Ss_123	3	1	1	2	Aragon	Non-defined	2019	32	S	<=0,06	S	<=0,06	S	<=0,06	S	0.12	S	<=0,06	S	2	S	0.5	S	1	R	>16	R	16	R	>2	R	>64	R	>32	R	1	S	>4	R	>16	R	>8	R
Ss_124	1637	3	24	3	Aragon	Non-defined	2019	32	S	<=0,06	S	<=0,06	S	<=0,06	S	0.12	S	<=0,06	S	2	S	<=0,12	S	0.5	S	>16	R	>16	R	>2	R	>64	R	>32	R	2	S	0.12	S	>16	R	>8	R
Ss_125	29	4	29	7	Aragon	Non-defined	2019	32	S	<=0,06	S	<=0,06	S	<=0,06	S	0.12	S	<=0,06	S	2	S	0.5	S	0.5	S	>16	R	>16	R	>2	R	>64	R	>32	R	1	S	<=0,06	S	>16	R	>8	R
Ss_126	1638	Singleton	Singleton	NT	Aragon	Non-defined	2019	<=8	S	0.12	S	0.12	S	0.12	S	1	S	1	R	2	S	1	R	1	R	>16	R	>16	R	>2	R	>64	R	>32	R	>64	R	0.5	S	>16	R	>8	R
Ss_127	123	5	123	9	Aragon	Non-defined	2019	16	s	<=0,06	S	<=0,06	S	<=0,06	S	0.25	S	0.5	R	2	S	0.5	S	1	R	>16	R	>16	R	>2	R	>64	R	>32	R	1	S	2	S	8	R	>8	R
Ss_128	3	1	1	2	Aragon	Non-defined	2019	16	S	<=0,06	S	<=0,06	S	<=0,06	S	0.12	S	<=0,06	S	2	S	1	R	1	R	>16	R	>16	R	>2	R	>64	R	>32	R	<=0,5	S	>4	R	8	R	>8	R
Ss_129	1639	Singleton	Singleton	5	Aragon	Fattening	2019	>64	R	<=0,06	S	<=0,06	S	<=0,06	S	0.5	S	1	R	2	S	0.5	S	1	R	>16	R	>16	R	>2	R	>64	R	>32	R	>64	R	0.25	S	>16	R	>8	R
Ss_131	1640	5	Singleton	7	Aragon	Non-defined	2019	16	S	<=0,06	S	<=0,06	S	<=0,06	S	0.12	S	<=0,06	S	2	S	0.5	S	1	R	>16	R	>16	R	>2	R	>64	R	>32	R	<=0,5	S	<=0,06	S	8	R	>8	R
Ss_132	1641	5	123	9	Aragon	Non-defined	2019	16	S	<=0,06	S	<=0,06	S	<=0,06	S	0.12	S	0.25	S	2	S	0.5	S	0.5	S	>16	R	>16	R	>2	R	>64	R	>32	R	1	S	1	S	8	R	>8	R
Ss_133	1642	1	1	1	Cataluña	Non-defined	2018	>64	R	<=0,06	S	<=0,06	S	<=0,06	S	0.12	S	<=0,06	S	2	S	1	R	1	R	8	R	16	R	>2	R	>64	R	>32	R	>64	R	>4	R	>16	R	>8	R
Ss_134	1642	1	1	14	Cataluña	Non-defined	2019	16	S	<=0,06	S	<=0,06	S	<=0,06	S	0.12	S	<=0,06	S	2	S	0.25	S	0.5	S	>16	R	>16	R	>2	R	>64	R	>32	R	2	S	>4	R	>16	R	>8	R
Ss_138	1644	3	24	7	Cataluña	Non-defined	2019	32	S	<=0,06	S	<=0,06	S	0.12	S	0.5	S	0.25	S	2	S	0.5	S	1	R	>16	R	>16	R	>2	R	>64	R	>32	R	<=0,5	S	4	R	>16	R	>8	R
Ss_140	1552	1	1	1	Castilla y Leon	Non-defined	2019	16	S	<=0,06	S	<=0,06	S	<=0,06	S	0.12	S	<=0,06	S	2	S	0.5	S	1	R	>16	R	>16	R	>2	R	>64	R	>32	R	<=0,5	S	<=0,06	S	8	R	>8	R
Ss_141	1	1	1	2	Castilla y Leon	Non-defined	2019	16	S	<=0,06	S	<=0,06	S	<=0,06	S	<=0,06	S	<=0,06	S	1	S	0.5	S	1	R	>16	R	>16	R	>2	R	>64	R	>32	R	1	S	<=0,06	S	8	R	>8	R
Ss_142	13	Singleton	13/149	1	Castilla y Leon	Non-defined	2019	16	S	<=0,06	S	<=0,06	S	<=0,06	S	0.12	S	<=0,06	S	2	S	0.5	S	0.5	S	<=0,25	S	2	R	<=0,25	S	8	S	<=1	S	8	R	<=0,06	S	0.5	S	<=0,5	S
Ss_146	123	5	123	9	Castilla y Leon	Non-defined	2019	32	S	0.5	S	0.25	S	1	S	2	S	1	R	2	S	0.5	S	1	R	>16	R	>16	R	>2	R	>64	R	>32	R	<=0,5	S	2	S	>16	R	>8	R
Ss_147	1645	Singleton	Singleton	NT	Castilla La Mancha	Non-defined	2019	>64	R	0.12	S	0.12	S	0.12	S	0.5	S	2	R	2	S	1	R	1	R	>16	R	>16	R	<=0,25	S	16	S	32	S	>64	R	0.12	S	>16	R	>8	R
Ss_150	123	5	123	9	Murcia	Non-defined	2019	16	S	0.12	S	0.12	S	0.12	S	0.5	S	1	R	1	S	1	R	1	R	<=0,25	S	<=0,25	S	<=0,25	S	8	S	<=1	S	2	S	>4	R	0.25	S	<=0,5	S
Ss_151	1	1	1	2	Navarra	Non-defined	2018	16	S	<=0,06	S	<=0,06	S	<=0,06	S	0.12	S	<=0,06	S	2	S	1	R	1	R	<=0,25	S	1	R	<=0,25	S	8	S	<=1	S	2	S	0.12	S	8	R	>8	R
Ss_154	123	5	123	9	Aragon	Transition pig (3-10 weeks old)	2019	16	S	0.5	S	0.25	S	1	S	1	S	0.5	R	2	S	0.5	S	1	R	>16	R	>16	R	>2	R	>64	R	>32	R	2	S	>4	R	>16	R	>8	R
Ss_155	123	5	123	9	Aragon	Transition pig (3-10 weeks old)	2019	32	S	0.12	S	0.25	S	0.12	S	1	S	1	R	2	S	0.25	S	0.5	S	>16	R	>16	R	>2	R	>64	R	>32	R	2	S	2	S	>16	R	>8	R
Ss_156	123	5	123	9	Aragon	Transition pig (3-10 weeks old)	2019	32	S	<=0,06	S	0.12	S	<=0,06	S	0.25	S	0.5	R	2	S	0.5	S	0.5	S	>16	R	>16	R	>2	R	>64	R	>32	R	1	S	1	S	>16	R	>8	R
Ss_157	123	5	123	9	Aragon	Transition pig (3-10 weeks old)	2019	64	S	0.12	S	0.12	S	0.12	S	0.5	S	1	R	2	S	0.5	S	1	R	>16	R	>16	R	>2	R	>64	R	>32	R	32	R	>4	R	>16	R	>8	R
Ss_159	123	5	123	9	Aragon	Transition pig (3-10 weeks old)	2018	32	S	0.5	S	0.5	S	1	S	1	S	1	R	2	S	0.5	S	1	R	>16	R	>16	R	>2	R	>64	R	>32	R	2	S	2	S	>16	R	>8	R
Ss_160	123	5	123	9	Aragon	Transition pig (3-10 weeks old)	2019	16	S	0.12	S	0.12	S	0.12	S	1	S	1	R	2	S	0.5	S	1	R	>16	R	>16	R	>2	R	>64	R	>32	R	16	R	>4	R	>16	R	>8	R
Ss_161	1822	2	16	9	Aragon	Transition pig (3-10 weeks old)	2019	64	S	<=0,06	S	<=0,06	S	<=0,06	S	0.12	S	<=0,06	S	2	S	0.25	S	0.5	S	<=0,25	S	2	R	<=0,25	S	32	S	2	S	<=0,5	S	0.25	S	8	R	>8	R
Ss_162	1	1	1	1	Aragon	Transition pig (3-10 weeks old)	2020	16	S	<=0,06	S	<=0,06	S	<=0,06	S	0.12	S	<=0,06	S	1	S	1	R	1	R	<=0,25	s	2	R	<=0,25	S	16	S	2	S	<=0,5	S	0.12	S	<=0,12	S	<=0,5	S
Ss_163	123	5	123	9	Aragon	Fattening	2019	32	S	0.5	S	0.25	S	0.5	S	1	S	0.5	R	2	S	0.5	S	1	R	>16	R	>16	R	>2	R	>64	R	>32	R	1	S	2	S	>16	R	>8	R
Ss_165	1	1	1	2	Aragon	Transition pig (3-10 weeks old)	2019	16	S	<=0,06	S	<=0,06	S	<=0,06	S	0.12	S	<=0,06	S	2	S	1	R	1	R	>16	R	>16	R	>2	R	>64	R	>32	R	<=0,5	S	0.12	S	8	R	>8	R
Ss_166	2275	Singleton	Singleton	NT	Aragon	Suckling pigs (0-3 weeks old)	2020	16	S	2	I	4	R	4	R	4	R	2	R	2	S	2	R	>4	R	>16	R	>16	R	>2	R	>64	R	>32	R	32	R	1	S	>16	R	>8	R
Ss_167	24	3	24	NT	Aragon	Suckling pigs (0-3 weeks old)	2019	>64	R	<=0,06	S	<=0,06	S	<=0,06	S	<=0,06	S	<=0,06	S	1	S	0.12	S	0.25	S	>16	R	>16	R	>2	R	>64	R	>32	R	32	R	<=0,06	S	8	R	>8	R
Ss_168	1824	Singleton	Singleton	NT	Aragon	Suckling pigs (0-3 weeks old)	2019	16	S	0.12	S	0.12	S	0.12	S	1	S	2	R	2	S	4	R	>4	R	>16	R	>16	R	2	R	>64	R	>32	R	16	R	2	s	>16	R	>8	R
Ss_170	123	5	123	9	Aragon	Transition pig (3-10 weeks old)	2019	16	S	0.12	S	0.12	S	<=0,06	S	0.5	S	0.25	S	2	S	1	R	2	R	>16	R	>16	R	>2	R	>64	R	>32	R	2	S	4	R	>16	R	>8	R
Ss_171	1825	4	28	7	Aragon	Transition pig (3-10 weeks old)	2020	32	S	<=0,06	S	<=0,06	S	<=0,06	S	0.12	S	<=0,06	S	2	S	0.25	S	0.5	S	>16	R	>16	R	>2	R	>64	R	>32	R	<=0,5	S	<=0,06	S	>16	R	>8	R
Legend
ST	Sequence Type
eBG	eBurst Group
AACC	Autonomous Community
S	Susceptible
I	Intermediate resistance
R	Resistant
