# Supplementary material for: Invasive Streptococcus suis isolated in Spain contain a highly promiscuous and dynamic resistome
Source: Front Cell Infect Microbiol. 2024 Jan 22;13:1329632. doi: 10.3389/fcimb.2023.1329632 (PMC10839070; doi:10.3389/fcimb.2023.1329632)
Supplement: Supplementary Table 3 — Events of genomic recombination detected in 19 genomes of S. suis. [file Table_3.xlsx]

## Sheet: Hoja1
Gene_region	ID_Event	Number of test + (7max)	Begining_BreakPoint	Ending_BreakPoint	Recombinant	Major_parent	Minor_parent	Probability_uncorrected	Probability_corrected	KA-P value	global Pvalue
dhfr	3	7	104	678	Ss_45	Ss_52	Ss_20	3.188e-30	1.45e-27
dhfr	8	7	898	1200	Ss_134	Ss_109	Ss_107	1.981e-12	9.015e-10
dhfr	24	5	1846	4309	Ss_20	Ss_134	Ss_08			2.18e-05	0.009919
dhfr	13	5	2164	3240	Ss_106	Ss_84	Ss_109			3.97e-09	1.80635e-06
dhfr	9	7	3712	Undet (4896)	Ss_45	SS_52	Ss_20	1.337e-11	6.084e-09
dhfr	10	7	Undet (3439)	4393	Ss_48	Ss_51	Ss_115	4.322e-10	1.966e-07
gyrA	5	6	2862	3502	Ss_107	Ss_124	Ss_51	1.239e-07	4.512e-05
gyrA	1	7	5967	9095	Ss_20	Ss_84	Ss_124	1.068e-10	3.889e-08
gyrA	10	3	Undet (501)	Undet (1894)	Ss_107	Ss_21	Ss_124	2.039e-05	0.007425
parC	9	7	1110	Undet (2984)	Ss_115	Ss_08	Ss_52			1.66e-27	2.739e-25
parC	19	6	2924	3058	Ss_109	Ss_08	SS_20	1.96e-11	3.234e-09
parC	47	3	10858	Undet (11148)	Ss_24	Ss_107	Ss_08			5.1e-06	0.0008415
parC	11	6	10912	11224	Ss_115	Ss_52	Ss_53	3.533e-22	5.83e-20
parC	20	5	10931	11204	Ss_52	Ss_53	SS_72	3.481e-11	5.744e-09
parC	30	5	11180	11878	Ss_48	Ss_24	Ss_53	2.132e-08	3.518e-06
parC	10	7	14699	15007	Ss_53	Ss_52	Ss_51	7.048e-21	1.163e-18
parC	21	7	15306	17538	Ss_107	Ss_24	SS_72	3.54e-11	5.841e-09
parC	51	4	15362	Undet (15687)	Ss_109	Ss_08	Ss_72			2.02e-05	0.003333
parC	16	7	15688	6	Ss_08	Ss_52	Ss_24	6.239e-18	1.029e-15
parC	28	5	Undet (10433)	10901	Ss_20	SS_72	Ss_53	8.212e-21	1.355e-18
parC	12	6	Undet (16010)	714	Ss_115	Ss_20	S_53	8.35e-19	1.377e-16
parC	50	3	Undet (5)	217	Ss_109	SS_24	Ss_72			7.53e-05	0.0124245
parC	6	7	Undet (5237)	9798	Ss_107	Ss_20	Ss_51			6.63e-46	1.093e-43
pbp1a	11	6	2323	Undet (3220)	Ss_24	Ss_84	S_109	7.502e-05	0.0165
pbp1a	5	6	3682	6062	Ss_48	S_109	Ss_124	2.286e-10	5.029e-08
pbp1a	2	7	3806	6096	Ss_51	Ss_84	S_124	1.718e-14	3.78e-12
pbp1a	3	7	3889	6096	Ss_24	Ss_84	Ss_124			2.68e-13	5.896e-11
pbp1a	4	6	9790	11164	Ss_109	Ss_46	Ss_124			1.12e-13	2.464e-09
pbp1a	1	6	11008	3534	Ss_53	Ss_46	Ss_52			7.49e-25	1.647e-22
pbp1a	6	7	11108	1836	Ss_20	Ss_51	Ss_84	7.223e-09	1.589e-06
PBP2b	12	6	4128	5180	Ss_115	Ss_53	Ss_45	4.786e-18	1.369e-15
PBP2b	4	6	4702	126	Ss_106	Ss_53	Ss_84	1.252e-36	3.581e-34
PBP2b	2	7	4948	8114	Ss_51	Ss_45	Ss_48			5.74e-51	1.641e-48
PBP2b	17	6	8848	9915	Ss_52	Ss_53	SS_124			1.11e-10	3.1746e-08
PBP2b	6	7	10669	Undet (1755)	Ss_115	Ss_53	SS_52	2.578e-26	7.373e-24
PBP2b	15	6	Undet (127)	763	Ss_106	Ss_52	Ss_24			4.71e-12	3.4706e-05
PBP2b	16	6	Undet (1734)	6086	Ss_45	Ss_24	SS_107			5.84e-11	1.67024e-08
PBP2b	7	4	Undet (2026)	2666	Ss_45	SS_115	Ss_84			3.98e-32	1.138e-29
PBP2b	26	3	Undet (8792)	10332	Ss_45	Ss_124	SS_53	6.16e-07	0.0001762
PBP2b	13	6	Undet (8936)	364	Ss_48	S_107	Ss_84	7.932e-16	2.268e-13
PBP2x-mraY	2	6	4451	8210	Ss_51	Ss_08	Ss_53	3.515	23285
PBP2x-mraY	12	7	9414	9826	Ss_53	Ss_106	Ss_45			6.1e-14	2.7755e-11
PBP2x-mraY	15	6	9425	Undet (9896)	Ss_84	Ss_124	Ss_24	1.262e-12	5.6875e-08
PBP2x-mraY	8	7	11281	11941	Ss_48	Ss_106	Ss_115	1.859e-17	8.549e-15
PBP2x-mraY	11	6	11770	12154	Ss_107	Ss_84	Ss_53			5.45e-15	2.479e-12
PBP2x-mraY	26	6	11775	12141	Ss_45	Ss_84	Ss_124			2.24e-07	0.00010192
PBP2x-mraY	13	7	11939	12168	Ss_52	Ss_84	Ss_109	2.235e-14	1.017e-11
PBP2x-mraY	24	5	12638	12761	Ss_52	Ss_124	Ss_84	1.009e-08	1.824e-05
PBP2x-mraY	1	7	13038	8452	Ss_107	Ss_109	Ss_53	2.597e-64	1.181e-61
PBP2x-mraY	3	7	13056	6222	Ss_45	Ss_109	Ss_53			1.38e-54	6.279e-52
PBP2x-mraY	14	5	Undet (11924)	Undet (8378)	Ss_53	Ss_115	Ss_52	1.536e-10	6.992e-08
PBP2x-mraY	18	6	Undet (13024)	Undet (8378)	Ss_84	Ss_106	Ss_48			1.25e-10	568750000
PBP2x-mraY	7	6	Undet (6223)	8643	Ss_45	Ss_109	Ss_48			2.613e-22	1.196e-19
PBP2x-mraY	9	7	Undet (8510)	9392	Ss_51	Ss_115	Ss_107	3.88e-15	1.765e-12
