# Supplementary material for: Invasive Streptococcus suis isolated in Spain contain a highly promiscuous and dynamic resistome
Source: Front Cell Infect Microbiol. 2024 Jan 22;13:1329632. doi: 10.3389/fcimb.2023.1329632 (PMC10839070; doi:10.3389/fcimb.2023.1329632)
Supplement: Supplementary Table 4 — Mobile genetic elements found in isolates of S. suis by whole genome sequencing. [file Table_4.xlsx]

## Sheet: Hoja1
Isolate	MGE type	AMR genes	Length (bp)
Ss_02	IME putative	None	6161
Ss_02	Putative ICE with T4SS	erm(B), tet(O)	148425
Ss_08	Putative ICE with T4SS	aph(3')-IIIa, sat4, aadE, erm(B), tet(O)	176882
Ss_08	Putative ICE with T4SS	None	51822
Ss_20	Putative ICE with T4SS	erm(B), tet(O)	63128
Ss_20	IME putative	None	5987
Ss_21	IME putative	None	6161
Ss_22	Putative ICE with T4SS	erm(B), tet(M)	212883
Ss_22	IME putative	None	6161
Ss_24	Non detected	-	-
Ss_45	Putative ICE with T4SS	erm(B), tet(O), erm(B)	134840
Ss_45	IME putative	None	6161
Ss_46	Putative ICE with T4SS	erm(B), tet(O)	178292
Ss_46	Putative ICE with T4SS	None	87103
Ss_48	Putative ICE with T4SS	None	193371
Ss_48	no identified DR IME	None	3931
Ss_51	Putative ICE with T4SS	None	29484
Ss_51	Putative ICE with T4SS	tet(M)	89239
Ss_52	no identified DR ICE	None	18755
Ss_53	Conjugative region	None	3291
Ss_69	no identified DR IME	None	25255
Ss_69	IME putative	None	5956
Ss_70	Putative ICE with T4SS	None	67397
Ss_70	IME putative	None	9666
Ss_70	Putative ICE with T4SS	None	30342
Ss_70	Putative ICE with T4SS	None	166954
Ss_70	Putative ICE with T4SS	None	78252
Ss_72	Putative ICE with T4SS	erm(B), tet(O)	57749
Ss_80	Non detected	-	-
Ss_84	Putative ICE with T4SS	erm(B), tet(O)	90570
Ss_84	Putative ICE with T4SS	None	121868
Ss_84	IME putative	None	5963
Ss_84	no identified DR ICE	None	15025
Ss_92	Putative ICE with T4SS	erm(B)	87735
Ss_92	IME putative	None	5987
Ss_93	IME putative	None	5956
Ss_100	Putative ICE with T4SS	None	93112
Ss_100	Putative ICE with T4SS	erm(B), tet(O)	94942
Ss_100	IME putative	None	5994
Ss_106	IME putative	None	5994
Ss_106	no identified DR ICE	tet(O)	42868
Ss_107	Non detected	-	-
Ss_109	Putative ICE with T4SS	None	63299
Ss_109	Putative ICE with T4SS	None	42610
Ss_109	Putative ICE with T4SS	erm(B), tet(O)	61724
Ss_109	IME putative	None	5990
Ss_115	no identified DR ICE	erm(B), tet(O)	79691
Ss_121	Putative ICE with T4SS	erm(B), tet(O)	32188
Ss_121	IME putative	None	6161
Ss_124	Conjugative region	erm(B), tet(O), aadE, sat4	84188
Ss_134	Putative ICE with T4SS	erm(B), tet(O), aadE	66410
Ss_134	IME putative	None	6248
SS_156	Putative ICE with T4SS	erm(B), tet(O)	35997
SS_156	IME putative	None	5994
Ss_166	Putative ICE with T4SS	None	48057
Ss_166	Putative ICE with T4SS	None	31073
Ss_166	Putative ICE with T4SS	None	74465
Ss_166	no identified DR IME	None	11402
Ss_167	Putative ICE with T4SS	None	73873
Ss_167	IME putative	None	8426
